# Supplementary material for: Diagnostic utility of the amyotrophic lateral sclerosis Functional Rating Scale—Revised to detect pharyngeal dysphagia in individuals with amyotrophic lateral sclerosis
Source: PLoS One. 2020 Aug 13;15(8):e0236804. doi: 10.1371/journal.pone.0236804 (PMC7425890; doi:10.1371/journal.pone.0236804)
Supplement: S1 Data — (XLSX) [file pone.0236804.s001.xlsx]

## Sheet: UF ALSFRS-R Dataset
ID	Age	Gender M=1 F=2	ALSFRS-R Total	ALSFRS-R Bulbar	ALSFRS-R Swallow	DIGEST Efficiency	DIGEST Safety	DIGEST Total	Dysphagia Status: Dysphagia=1 WNL=0	Worst PAS
1	58	1	45	12	4	0	0	0	0	2
2	60	1	33	8	2	0	1	1	1	2
3	66	1	37	10	4	0	0	0	0	1
4	54	2	32	10	3	0	0	0	0	1
5	67	1	35	7	3	1	1	1	1	1
6	59	1	47	11	4	0	1	1	1	2
7	76	1	23	8	4	1	1	1	1	2
8	65	1	29	10	3	0	1	1	1	1
9	63	1	37	10	4	0	0	0	0	1
10	49	2	40	8	3	1	1	1	1	1
11	55	1	42	11	3	1	0	1	1	1
12	65	2	32	11	4	0	1	1	1	3
13	72	1	32	9	3	0	0	0	0	2
14	58	2	42	8	3	0	1	1	1	6
15	66	2	47	12	4	0	0	0	0	1
16	71	1	32	12	4	0	0	0	0	1
17	44	1	31	11	4	0	0	0	0	1
18	51	1	39	10	4	0	0	0	0	1
19	64	1	26	11	3	1	1	1	1	2
20	63	2	32	10	4	0	0	0	0	1
21	68	2	45	9	3	1	0	1	1	1
22	73	1	27	9	3	0	0	0	0	1
23	73	1	34	10	4	0	0	0	0	1
24	75	2	33	11	4	0	1	1	1	3
25	83	1	31	10	4	1	1	1	1	1
26	68	2	40	11	4	0	1	1	1	1
27	48	1	41	11	3	0	0	0	0	1
28	61	2	31	10	4	0	1	1	1	5
29	70	1	24	10	3	0	1	1	1	3
30	59	1	45	12	4	0	0	0	0	2
31	52	2	38	12	4	0	1	1	1	2
32	72	2	43	10	4	0	0	0	0	2
33	49	1	33	11	4	0	0	0	0	1
34	58	2	41	5	4	1	2	2	1	1
35	71	1	39	9	3	0	0	0	0	3
36	54	1	43	11	4	0	0	0	0	2
37	64	1	21	10	4	0	0	0	0	1
38	72	1	43	12	4	1	1	1	1	3
39	63	2	32	10	4	0	0	0	0	1
40	77	1	40	12	4	0	0	0	0	1
41	74	1	34	7	2	1	3	3	1	8
42	52	2	42	11	4	0	0	0	0	1
43	48	2	44	9	4	1	0	1	1	1
44	48	1	37	8	3	0	0	0	0	2
45	71	2	41	6	2	1	1	1	1	5
46	56	1	44	12	4	0	1	1	1	8
47	43	1	26	10	3	0	0	0	0	1
48	44	1	43	12	4	0	0	0	0	1
49	37	2	43	12	4	0	0	0	0	1
50	57	1	27	11	4	0	0	0	0	1
51	64	2	38	11	4	0	0	0	0	1
52	68	2	42	9	3	1	0	1	1	2
53	57	1	17	4	3	1	1	1	1	3
54	57	2	27	9	4	0	0	0	0	1
55	51	2	20	11	4	1	2	2	1	5
56	64	2	39	8	3	1	2	2	1	6
57	69	2	37	7	2	3	1	2	1	3
58	999	1	26	8	3	3	2	3	1	8
59	62	2	32	6	2	3	2	3	1	8
60	52	2	33	12	4	0	0	0	0	1
61	65	1	40	10	4	0	0	0	0	2
62	83	2	22	5	2	0	1	1	1	5
63	75	2	27	8	4	0	3	3	1	8
64	66	2	25	8	3	0	1	1	1	3
65	70	2	31	5	2	1	1	1	1	3
66	57	1	39	6	3	999
67	68	2	44	8	3	1	2	2	1	5
68	74	1	44	7	3	1	1	1	1	8
69	58	1	35	9	3	0	0	0	0	2
70	58	2	41	12	4	1	0	1	1	1
71	66	1	42	11	4	1	0	1	1	1
72	61	2	45	12	4	0	0	0	0	2
73	69	1	37	9	4	0	0	0	0	1
74	75	1	43	8	3	1	1	1	1	8
75	73	1	31	9	3	1	1	1	1	7
76	48	1	23	8	4	1	0	1	1	2
77	64	1	41	9	3	1	0	1	1	2
78	54	2	41	12	4	0	0	0	0	1
79	50	1	48	12	4	1	0	1	1	1
80	73	2	34	11	4	0	0	0	0	1
81	72	2	38	9	3	1	0	1	1	1
82	999	2	9	2	1	3	1	2	1	8
83	81	1	36	9	3	0	0	0	0	1
84	59	1	38	12	4	0	0	0	0	1
85	67	1	42	12	4	0	0	0	0	1
86	79	1	34	11	4	1	0	1	1	2
87	54	1	46	12	4	0	0	0	0	1
88	73	2	34	9	3	0	1	1	1	5
89	45	1	44	12	4	1	0	1	1	1
90	73	2	43	9	3	0	0	0	0	2
91	62	1	43	8	3	1	1	1	1	3
92	36	2	32	8	3	0	0	0	0	1
93	65	2	37	10	3	999
94	73	2	35	9	4	0	1	1	1	3
95	62	1	37	11	4	0	0	0	0	2
96	66	1	32	10	3	0	0	0	0	1
97	69	2	41	7	3	0	0	0	0	1
98	59	1	45	10	4	1	0	1	1	1
99	71	2	36	5	3	0	0	0	0	1
100	39	1	44	12	4	1	0	1	1	2
101	67	1	45	12	4	1	0	1	1	1
102	47	2	39	12	4	0	0	0	0	2
103	59	1	32	11	4	0	0	0	0	1
104	70	1	25	6	3	1	0	1	1	1
105	58	2	33	11	3	0	0	0	0	1
106	65	1	32	12	4	0	0	0	0	1
107	77	1	41	9	3	1	1	1	1	5
108	56	2	42	6	3	2	1	2	1	8
109	70	1	44	8	3	0	0	0	0	2
110	54	2	16	10	3	0	0	0	0	1
111	66	1	29	7	3	1	1	1	1	3
112	54	1	45	9	3	1	1	1	1	8
113	72	1	38	4	2	1	1	1	1	3
114	62	2	44	12	4	0	0	0	0	2
115	57	1	999	999	999	1	0	1	1	2
116	69	2	28	8	4	0	0	0	0	1
117	75	1	43	6	3	1	2	2	1	7
118	65	1	31	12	4	0	0	0	0	1
119	60	1	31	5	3	1	3	3	1	8
120	68	2	28	11	4	1	0	1	1	2
121	83	1	31	3	3	3	3	3	1	8
122	68	2	30	11	4	0	1	1	1	3
123	69	2	33	1	1	3	1	2	1	3
124	48	1	34	5	1	4	3	4	1	8
125	51	1	27	6	3	3	1	2	1	3
126	67	1	19	8	3	1	0	1	1	1
127	48	1	40	12	4	0	0	0	0	1
128	68	2	30	10	3	0	2	2	1	6
129	63	1	35	10	3	0	1	1	1	3
130	85	1	22	10	3	3	3	3	1	8
131	49	1	34	7	3	1	0	1	1	1
132	77	2	23	5	2	0	3	3	1	8
133	61	2	31	12	4	0	0	0	0	1
134	60	2	36	12	4	3	1	2	1	5
135	69	2	44	12	4	1	0	1	1	1
136	70	1	42	12	4	1	1	1	1	8
137	71	1	35	7	2	3	0	2	1	1
138	53	2	40	9	3	1	0	1	1	1
139	60	2	27	7	2	0	0	0	0	2
140	71	2	43	9	3	1	2	2	1	6
141	62	1	39	9	3	0	0	0	0	2
142	68	1	40	11	4	0	0	0	0	1
143	63	1	29	11	4	1	1	1	1	3
144	66	2	45	9	3	0	1	1	1	3
145	60	2	40	12	4	0	0	0	0	1
146	71	1	37	7	0	3	3	3	1	8
147	79	1	999	999	999	3	1	2	1	3
148	37	2	43	9	3	0	0	0	0	1
149	68	1	36	12	4	1	0	1	1	2
150	71	2	34	12	4	1	0	1	1	3
151	67	1	45	12	4	0	1	1	1	3
152	61	1	44	8	3	1	0	1	1	1
153	80	1	25	4	3	1	1	1	1	8
154	78	2	37	12	4	0	0	0	0	1
155	61	2	31	8	3	1	0	1	1	2
156	60	2	48	12	4	0	0	0	0	2
157	72	2	27	5	2	0	1	1	1	3
158	75	1	29	8	3	1	1	1	1	3
159	71	1	21	8	3	1	1	1	1	3
160	74	1	40	6	3	3	2	3	1	6
161	63	2	45	9	3	1	1	1	1	3
162	61	1	35	9	3	0	1	1	1	3
163	69	2	42	12	4	0	0	0	0	1
164	54	1	44	9	3	1	0	1	1	1
165	67	2	34	7	2	0	0	0	0	2
166	56	1	47	12	4	0	0	0	0	1
167	44	1	30	10	4	1	0	1	1	1
168	76	2	33	7	3	0	0	0	0	1
169	51	1	45	12	4	0	0	0	0	1
170	64	1	40	5	3	1	2	2	1	6
171	59	2	40	9	3	0	3	3	1	8
172	44	2	30	9	3	0	0	0	0	2
173	81	2	27	12	4	0	0	0	0	2
174	49	2	42	10	4	0	1	1	1	5
175	78	2	25	6	2	3	0	2	1	2
176	63	2	45	9	3	0	2	2	1	8
177	60	1	30	4	2	0	2	2	1	8
178	52	1	35	10	4	0	0	0	0	1
179	64	2	28	8	2	0	0	0	0	2
180	67	1	22	10	4	0	0	0	0	2
181	61	1	39	12	4	0	0	0	0	2
182	28	2	25	6	2	0	3	3	1	8
183	64	1	41	7	2	1	0	1	1	2
184	67	2	26	7	2	0	1	1	1	6
185	63	2	39	6	2	1	1	1	1	5
186	72	1	35	12	4	1	0	1	1	1
187	73	2	30	7	3	1	1	1	1	8
188	56	2	34	8	2	0	1	1	1	3
189	56	1	38	6	2	0	3	3	1	8
190	81	1	34	7	3	3	2	3	1	5
191	51	2	37	9	3	0	0	0	0	1
192	63	1	34	8	3	0	0	0	0	1
193	73	1	29	7	3	1	1	1	1	3
194	47	2	39	8	4	0	0	0	0	2
195	49	1	27	5	2	0	1	1	1	3
196	66	1	41	9	3	1	2	2	1	8
197	66	2	38	10	3	0	0	0	0	2
198	46	2	27	9	2	0	0	0	0	1
199	69	2	28	8	4	1	3	3	1	8
200	66	2	22	8	2	0	0	0	0	1
201	69	2	34	9	3	0	1	1	1	3
